# Supplementary material for: A Review of Digital Eye Strain: Binocular Vision Anomalies, Ocular Surface Changes, and the Need for Objective Assessment
Source: J Eye Mov Res. 2025 Sep 5;18(5):39. doi: 10.3390/jemr18050039 (PMC12452390; doi:10.3390/jemr18050039)
Supplement: Supplementary file 1 [file jemr-18-00039-s001.zip]

Archive with 1 entries (1 files):
- jemr-3705160-supplementary.pdf
